# Supplementary material for: The Natural Oligoribonucleotides Functionalized by D-Mannitol Affected Interactions of Hemagglutinin with Glycan Receptor Indicating Anti-Influenza Activity
Source: Membranes (Basel). 2021 Sep 30;11(10):757. doi: 10.3390/membranes11100757 (PMC8538433; doi:10.3390/membranes11100757)
Supplement: Supplementary file 1 [file membranes-11-00757-s001.zip]

Archive with 41 entries (39 files):
- membranes-1344226-supplementary.pdf
- membranes-1344226-supplementary.synctex.gz
- membranes-1344226-supplementary.tex
- Definitions/
- Definitions/chicago2.bst
- Definitions/journalnames.tex
- Definitions/logo-ccby-eps-converted-to.pdf
- Definitions/logo-ccby.eps
- Definitions/logo-mdpi-eps-converted-to.pdf
- Definitions/logo-mdpi.eps
- Definitions/logo-orcid-eps-converted-to.pdf
- Definitions/logo-orcid.eps
- Definitions/logo-updates.pdf
- Definitions/mdpi.bst
- Definitions/mdpi.cls
- Definitions/membranes-logo-eps-converted-to.pdf
- Definitions/membranes-logo.eps
- Definitions/membranes-logo.png
- SupportingMaterials/
- SupportingMaterials/A3-A6-ORNs-eps-converted-to.pdf
- SupportingMaterials/A3-A6-ORNs.eps
- SupportingMaterials/fit_fluorescence-eps-converted-to.pdf
- SupportingMaterials/fit_fluorescence.eps
- SupportingMaterials/ha3_a3_a6_orn_dm-eps-converted-to.pdf
- SupportingMaterials/ha3_a3_a6_orn_dm.eps
- SupportingMaterials/ha_glycosylation-eps-converted-to.pdf
- SupportingMaterials/ha_glycosylation.eps
- SupportingMaterials/ha_models-eps-converted-to.pdf
- SupportingMaterials/ha_models.eps
- SupportingMaterials/ha_ORN_A3_twosub-eps-converted-to.pdf
- SupportingMaterials/ha_ORN_A3_twosub.eps
- SupportingMaterials/ha_orn_dm_fluorescence-eps-converted-to.pdf
- SupportingMaterials/ha_orn_dm_fluorescence.eps
- SupportingMaterials/ha_prev_models.eps
- SupportingMaterials/pae_ha3_orn-eps-converted-to.pdf
- SupportingMaterials/pae_ha3_orn.eps
- SupportingMaterials/total_fluorescence_Supp-eps-converted-to.pdf
- SupportingMaterials/total_fluorescence_Supp.eps
- membranes-1344226-supplementary.aux
- membranes-1344226-supplementary.log
- membranes-1344226-supplementary.out
