# Supplementary material for: The Natural Oligoribonucleotides Functionalized by D-Mannitol Affected Interactions of Hemagglutinin with Glycan Receptor Indicating Anti-Influenza Activity
Source: Membranes (Basel). 2021 Sep 30;11(10):757. doi: 10.3390/membranes11100757 (PMC8538433; doi:10.3390/membranes11100757)
Supplement: Supplementary file 1 [file membranes-11-00757-s001.zip › membranes-1344226-supplementary.tex]

%  LaTeX support: latex@mdpi.com 
%  For support, please attach all files needed for compiling as well as the log file, and specify your operating system, LaTeX version, and LaTeX editor.

%=================================================================
\documentclass[membranes,supfile,accept,moreauthors,pdftex]{Definitions/mdpi} 

% For posting an early version of this manuscript as a preprint, you may use "preprints" as the journal and change "submit" to "accept". The document class line would be, e.g., \documentclass[preprints,article,accept,moreauthors,pdftex]{mdpi}. This is especially recommended for submission to arXiv, where line numbers should be removed before posting. For preprints.org, the editorial staff will make this change immediately prior to posting.

%--------------------
% Class Options:
%--------------------
% supfile = supplementary materials

%----------
% submit
%----------
% The class option "submit" will be changed to "accept" by the Editorial Office when the paper is accepted. This will only make changes to the frontpage (e.g., the logo of the journal will get visible), the headings, and the copyright information. Also, line numbering will be removed. Journal info and pagination for accepted papers will also be assigned by the Editorial Office.


%=================================================================
% MDPI internal commands
\firstpage{1} 
\makeatletter 
\setcounter{page}{\@firstpage} 
\makeatother
\pubvolume{1}
\issuenum{10}
\articlenumber{757}
\pubyear{2021}
\copyrightyear{2021}
%\externaleditor{Academic Editor: Firstname Lastname} % For journal Automation, please change Academic Editor to "Communicated by"
\datereceived{} 
\dateaccepted{} 
\datepublished{} 
\hreflink{https://doi.org/10.3390/membranes11100757} % If needed use \linebreak
%------------------------------------------------------------------
% The following line should be uncommented if the LaTeX file is uploaded to arXiv.org
%\pdfoutput=1

%=================================================================
% Add packages and commands here. The following packages are loaded in our class file: fontenc, inputenc, calc, indentfirst, fancyhdr, graphicx, epstopdf, lastpage, ifthen, lineno, float, amsmath, setspace, enumitem, mathpazo, booktabs, titlesec, etoolbox, tabto, xcolor, soul, multirow, microtype, tikz, totcount, changepage, paracol, attrib, upgreek, cleveref, amsthm, hyphenat, natbib, hyperref, footmisc, url, geometry, newfloat, caption

%=================================================================
%% Please use the following mathematics environments: Theorem, Lemma, Corollary, Proposition, Characterization, Property, Problem, Example, ExamplesandDefinitions, Hypothesis, Remark, Definition, Notation, Assumption
%% For proofs, please use the proof environment (the amsthm package is loaded by the MDPI class).

%=================================================================
% Full title of the paper (Capitalized)
\Title{\\
\vspace{1cm}The natural oligoribonucleotides functionalized by D-mannitol affected interactions of human hemagglutinin with glycan receptor indicating anti-influenza activity}

% Authors, for the paper (add full first names)
\Author{Zenoviy Tkachuk, Nataliia Melnichuk, Roman O. Nikolaiev,  Kosma Szutkowski, and Igor Zhukov}

% MDPI internal command: Authors, for metadata in PDF
\AuthorNames{Zenoviy Tkachuk, Nataliia Melnichuk, Roman Nikolaiev, Kosma Szutkowski and Igor Zhukov}

% MDPI internal command: Authors, for citation in the left column
\AuthorCitation{ Tkachuk, Z., Melnichuk, N.; Nikolaiev, R.; Szutkowski, K.; Zhukov, I.}
% If this is a Chicago style journal: Lastname, Firstname, Firstname Lastname, and Firstname Lastname.

%%%%%%%%%%%%%%%%%%%%%%%%%%%%%%%%%%%%%%%%%%
\begin{document}

\end{paracol}

%\section*{Supplementary Materials}

\setcounter{figure}{0}
\renewcommand{\thefigure}{S\arabic{figure}}
\setcounter{table}{0}
\renewcommand{\thetable}{S\arabic{table}}
\setcounter{subsection}{0}
\renewcommand{\thesubsection}{S\arabic{subsection}}
\setcounter{equation}{0}
\renewcommand{\theequation}{S\arabic{equation}}

\begin{table}[h!]
\begin{center}
\caption{Binding energies and dissociation constants evaluated for the complexes with of HA3 proten with A3-ORNs and A3-ORNs-D-M in obtained by docking procedures by the Yasara software}
\label{energy_A3_orn_dm}
\begin{tabular}{l | c c | c c}
\hline
& & & & \\
\multirow{4}{*}{\textbf{Substrate}} & \multicolumn{2}{c}{ORNs} & \multicolumn{2}{c}{ORNs-D-M} \\
& & & & \\
\cline{2-5}
& & & & \\
& \textbf{Binding energy} & \textbf{Dissociation constant} & \textbf{Binding energy} & \textbf{Dissociation constant} \\
& \textbf{kcal/mol} & \textbf{nM} & \textbf{kcal/mol} & \textbf{nM} \\
& & & & \\
\hline
& & & & \\
\multirow{2}{*} {A3-ORNs} & 10.95	& 9.4 & 8.81	& 347.3 \\
& 10.95	& 9.4 & 8.81	& 347.3 \\
& 10.75	& 13.1 & 8.78	& 366.6 \\
& 10.75	& 13.1 & 8.78	& 366.6 \\
& 10.65	& 15.6 & 8.37	& 736.1 \\
& 10.65	& 15.6 & 8.37	& 736.1 \\
& 10.48	& 20.8 & 7.90	& 1627.1 \\
& 10.48	& 20.8 & 7.90	& 1627.1 \\
& 10.20	& 33.1 & 7.82	& 1859.2 \\
& 10.20	& 33.1 & 7.82	& 1859.2 \\
& 10.15	& 36.1 & 7.69	& 2303.7 \\
& 10.15	& 36.1 & 7.69	& 2303.7 \\
& 10.13	& 37.5 & 7.63	& 2536.3 \\
& 10.13	& 37.5 & 7.63	& 2536.3 \\
& 10.00	& 47.0 & 7.63	& 2570.8 \\
& 10.00	& 47.0 & 7.63	& 2570.8 \\
& 9.94	& 52.0 & 7.59	& 2745.7 \\
& 9.94	& 52.0 & 7.59	& 2745.7 \\
& 9.84	& 61.6 & 7.57	& 2816.1 \\
& 9.84	& 61.6 & 7.57	& 2816.1 \\
& 9.73	& 74.3 & 7.53	& 3038.3 \\
& 9.73	& 74.3 & 7.53	& 3038.3 \\
& 9.64	& 86.4 & 7.47	& 3356.5 \\
& 9.64	& 86.4 & 7.47	& 3356.5 \\
& 9.58	& 94.5 & 7.46	& 3396.4 \\
& 9.57	& 97.3 & 7.46	& 3407.9 \\
& 9.30	& 153.2 & 7.45	& 3477.6 \\
& 9.15	& 195.0 & 7.40	& 3752.0 \\
& 9.08	& 219.8 & 7.40	& 3777.4 \\
& 8.97	& 264.2 & 7.38	& 3880.8 \\
& 8.94	& 282.2 & 7.38	& 3880.8 \\
& 8.92	& 289.9 & 7.37	& 3940.2 \\
& & & & \\
\hline
\end{tabular}
\end{center}
\end{table}

\newpage
\begin{table}[h!]
\begin{center}
\caption{Binding energies and dissociation constants evaluated for the complexes with of HA3 proten with A6-ORNs and A6-ORNs-D-M in obtained by docking procedures by the Yasara software}
\label{energy_A6_orn_dm}
\begin{tabular}{l | c c | c c}
\hline
& & & & \\
\multirow{4}{*}{\textbf{Substrate}} & \multicolumn{2}{c}{ORNs} & \multicolumn{2}{c}{ORNs-D-M} \\
& & & & \\
\cline{2-5}
& & & & \\
& \textbf{Binding energy} & \textbf{Dissociation constant} & \textbf{Binding energy} & \textbf{Dissociation constant} \\
& \textbf{kcal/mol} & \textbf{nM} & \textbf{kcal/mol} & \textbf{nM} \\
& & & & \\
\hline
& & & & \\
\multirow{2}{*} {A6-ORNs} & 10.75	& 13.2 & 7.25	& 4849.3 \\
& 10.75	& 13.2 & 7.25	& 4849.3 \\
& 10.40	& 23.7 & 7.21	& 5161.8 \\
& 10.40	& 23.7 & 7.21	& 5161.8 \\
& 10.32	& 27.3 & 7.09	& 6310.0 \\
& 10.32	& 27.3 & 7.09	& 6310.0 \\
& 10.24	& 31.0 & 7.00	& 7432.4 \\
& 10.24	& 31.0 & 7.00	& 7432.4 \\
& 10.24	& 31.2 & 6.93	& 8350.4 \\
& 10.24	& 31.2 & 6.93	& 8350.4 \\
& 10.23	& 31.8 & 6.74	& 11410.8 \\
& 10.23	& 31.8 & 6.74	& 11410.8 \\
& 10.11	& 39.0 & 6.71	& 12064.4 \\
& 10.11	& 39.0 & 6.71	& 12064.4 \\
& 9.99	& 47.5 & 6.53	& 16374.9 \\
& 9.99	& 47.5 & 6.53	& 16374.9 \\
& 9.97	& 49.0 & 6.42	& 19748.9 \\
& 9.97	& 49.0 & 6.42	& 19748.9 \\
& 9.95	& 50.7 & 6.27	& 25267.5 \\
& 9.95	& 50.7 & 6.27	& 25267.5 \\
& 9.81	& 64.6 & 6.22	& 27632.0 \\
& 9.81	& 64.6 & 6.22	& 27632.0 \\
& 9.59	& 92.8 & 5.97	& 42351.0 \\
& 9.59	& 92.8 & 5.97	& 42351.0 \\
& 9.54	& 100.8 & 5.93	& 45004.1 \\
& 9.54	& 101.6 & 5.90	& 47662.3 \\
& 9.48	& 111.5 & 5.80	& 55951.4 \\
& 9.45	& 119.3 & 5.59	& 80157.0 \\
& 9.38	& 132.3 & 5.56	& 84178.1 \\
& 9.37	& 135.4 & 5.56	& 84462.7 \\
& 9.31	& 150.6 & 5.54	& 87657.9 \\
& 9.26	& 163.3 & 5.52	& 90057.4 \\
& & & & \\
\hline
\end{tabular}
\end{center}
\end{table}

\newpage
\begin{figure}[h!]
	\centering
	\includegraphics[width=14 cm]{SupportingMaterials/A3-A6-ORNs.eps}
	\caption{The structure of ligands used for docking in AutoDock Vina procedure. \textbf{(A)} A3-ORNs; \textbf{(B)} A3-ORNs-D-M; \textbf{(C)} A6-ORNs; \textbf{(D)} A6-ORNs-D-M.}
	\label{a3_a6_dm_orn}
\end{figure}

\newpage
\begin{figure}[h!]
	\centering
	\includegraphics[width=14 cm]{SupportingMaterials/ha_orn_dm_fluorescence.eps}
	\caption{The total fluorescence data obtained for \textbf{(A)} -- HA, \textbf{(B)} -- ORNs and HA-ORNs, \textbf{(C)} -- ORNs-D-M and HA-ORNs-D-M. Data for substrates (ORNs and ORNs-D-M) and complexes (HA-ONs and ORNs-D-M) are shown on panels \textbf{(B)} and \textbf{(C)} on left and right, respectively.}
	\label{ha_orn_orndm}
\end{figure}

\newpage
\begin{figure}[h!]
	\centering
	\includegraphics[width=15 cm]{SupportingMaterials/fit_fluorescence.eps}
	\caption{Dependence of fluorescence intensity on concentration of the ORNs (\textbf{A}) and ORNs-D-M (\textbf{B}).}
	\label{fit_fluorescence}
\end{figure}

\newpage
\begin{figure}[h!]
	\centering
	\includegraphics[width=15 cm]{SupportingMaterials/ha3_a3_a6_orn_dm.eps}
	\caption{The docking simulations performed with AutoDock Vina program includer in Yasara software bundle. \textbf{A}) 3D structure of complex HA3 with A3-ORNs-D-M. \textbf{B)} Complex of the HA3 hemagglutinin with 32 substrates A6-ORNs-D-M.}
	\label{ha3_a3_a6_orn_dm}
\end{figure}

\newpage
\begin{figure}[h!]
	\centering
	\includegraphics[width=12 cm]{SupportingMaterials/ha_ORN_A3_twosub.eps}
	\caption{The structure of HA3 complex with two A3-ORNs ligands inside the RBD cavity evaluated with AutoDock Vina procedure.}
	\label{ha_orn_twosub}
\end{figure}

\newpage
\begin{figure}[h!]
	\centering
	\includegraphics[width=16 cm]{SupportingMaterials/ha_models.eps}
	\caption{3D structure of the HA protein from the different strains of the influenza virus. \textbf{(A)} One subunit (HA$_{1}$ and HA$_{2}$ chains) of the HA trimer for H2N2 pandemic variant A/Singapure/1957 (pdb 2wr7). Inset presented the sialopentasaccharide analogues of human receptor. The conserved epitops formed sialic acid binding site comprise central $\alpha$-helix (residues 190 -- 199) together with two loops (residues 130 -- 140 and 220 -- 230), highlighted as green. \textbf{(B)} Structure of HA trimer from pandemic (A/HONG KONG/1/1968) variant H3N2 influenza virus (pdb 5t6n). Linked derivatives of the sialic acid are presented demonstrated importance of glycosylation hemagglutinin for proper binding to the glycan receptor. On the right, the 3D structure of the HA3 protein is rotated, the RBD fragment is presented as gray surface with glycans located at the distal end of the viral membrane are highlighted.}
	\label{ha_models}
\end{figure}

\begin{figure}[h!]
	\centering
	\includegraphics[width=13 cm]{SupportingMaterials/ha_glycosylation.eps}
	\caption{3D structure of the HA protein from the H3N2 (A/HONG KONG/1/1968) virus (pdb 5t6n). Positions of the N-glycosylation sites are shown as balls and numbering of the Asn residues. Glycosylation positions located at the distal end of the viral membrane (Asn81 and Asn165) are highlighted as orange.}
	\label{ha_glycosylation}
\end{figure}

\newpage
\begin{figure}[h!]
	\centering
	\includegraphics[width=15 cm]{SupportingMaterials/pae_ha3_orn.eps}
	\caption{Proposed scheme of the interaction complex of the human HA3 hemagglutinin with A3-ORNs bound to the HA$_{2}$ subunit. As a model of the cell membrane, we use the phosphatidylethanolamine lipid created by Yasara software.}
	\label{pae_ha3_orn}
\end{figure}

%%%%%%%%%%%%%%%%%%%%%%%%%%%%%%%%%%%%%%%%%%
%% for journal Sci
%\reviewreports{\\
%Reviewer 1 comments and authors’ response\\
%Reviewer 2 comments and authors’ response\\
%Reviewer 3 comments and authors’ response
%}
%%%%%%%%%%%%%%%%%%%%%%%%%%%%%%%%%%%%%%%%%%
\end{document}
